# Supplementary material for: Fluoroquinolone Exposure and Cancer Risk in Interstitial Lung Disease: A Propensity-Score-Matched Cohort Study Using Cox and Competing-Risk Models
Source: Pharmaceuticals (Basel). 2026 Jul 10;19(7):1067. doi: 10.3390/ph19071067 (PMC13416382; doi:10.3390/ph19071067)
Supplement: Supplementary file 1 [file pharmaceuticals-19-01067-s001.zip]

Archive with 1 entries (1 files):
- pharmaceuticals-4327074-supplementary.pdf
